# Supplementary material for: A Multi-Dimensional Framework for Data Quality Assurance in Cancer Imaging Repositories
Source: Cancers (Basel). 2025 Oct 1;17(19):3213. doi: 10.3390/cancers17193213 (PMC12524141; doi:10.3390/cancers17193213)
Supplement: Supplementary file 1 [file cancers-17-03213-s001.zip]

Archive with 1 entries (1 files):
- cancers-3772345-supplementary.pdf
